# Supplementary material for: Characterization of Banana SNARE Genes and Their Expression Analysis under Temperature Stress and Mutualistic and Pathogenic Fungal Colonization
Source: Plants (Basel). 2023 Apr 10;12(8):1599. doi: 10.3390/plants12081599 (PMC10142651; doi:10.3390/plants12081599)
Supplement: Supplementary file 1 [file plants-12-01599-s001.zip › Table S1.xlsx]

## Sheet: Sheet1
	Table S1: Basic physicochemical properties of banana SNARE proteins
	Note: PM: Plasma membrance; Vacu: Vacuole; ER: Endoplasmic reticulum; Golg: Golgi apparatus; Nucleus: Nuc; Cyto: Cytoplasm
	Subfamily	Type	Gene name	Gene ID	At. Gene ID(Name)	chormsome location				Protein						Subcellular localization
						Chr. No.	Start	End	Strand	Length(aa)	Mw. (KDa)	pI	Instability index (II)	Aliphatic index	Grand average of hydropathicity (GRAVY)
	Qa	SYP11	MaKNOLLE	Ma06_p31630.1	At1g08560(KNOLLE)	chr06	32701207	32708563	+	218	25479.5	9.25	33.74	89.91	-0.383	ER
			MaSYP112	Ma10_p29500.1	At2g18260(SYP112)	chr10	36058885	36059905	+	305	33818.8	5.66	38.39	96.89	-0.251	PM
		SYP12	MaSYP121	Ma06_p32840.1	At3g11820(SYP121/PEN1)	chr06	33681066	33682258	-	305	33554.1	6.29	36.88	95.02	-0.297	PM
			MaSYP122	Ma01_p21010.1	At3g52400(SYP122)	chr01	19850280	19855552	+	104	11753.4	7.84	51.26	61.06	-0.753	Nuc
			MaSYP123a	Ma06_p06430.1	At4g03330(SYP123)	chr06	4658836	4659759	+	307	34240.8	6.33	31.86	83.94	-0.44	PM
			MaSYP123b	Ma10_p28240.1		chr10	35190963	35191895	-	310	34509.3	5.97	41.49	91.23	-0.349	PM
			MaSYP124a	Ma00_p03920.1	At1g61290(SYP124)	chrUn_random	32931578	32936925	-	245	27218	9.41	56.15	88.45	-0.393	ER
			MaSYP124b	Ma01_p10050.1		chr01	7189964	7193575	+	95	10475.7	4.75	62.79	74	-0.486	ER
			MaSYP124c	Ma01_p10060.1		chr01	7192964	7195622	+	89	9915.21	9.1	48.41	83.26	-0.415	Nuc
			MaSYP124d	Ma02_p09660.1		chr02	19550667	19559811	+	270	30333.8	6.07	48.8	86.33	-0.497	Nuc
			MaSYP124e	Ma02_p09890.1		chr02	19662251	19666854	+	79	9083.33	6.25	42.29	69.24	-0.895	Nuc
			MaSYP124f	Ma09_p19180.1		chr09	21074524	21088236	+	234	26060.8	9.25	47.51	91.37	-0.328	ER
			MaSYP125a	Ma03_p33450.1	At1g11250(SYP125)	chr03	34799453	34802331	+	135	15402.2	9.14	55.07	123.48	0.323	Golg
			MaSYP125b	Ma06_p27480.1		chr06	29468301	29473084	-	249	28007	5.03	36.89	97.47	-0.286	Vacu
			MaSYP125c	Ma10_p10590.1		chr10	24455486	24458179	+	168	19010.4	6.77	43.5	78.93	-0.751	Cyto, Golg, Nuc
		SYP13	MaSYP131a	Ma02_p19450.1	At3g03800(SYP131)	chr02	25619603	25623154	+	219	24727.7	8.73	34.24	89.95	-0.138	PM, Cyto, ER
			MaSYP131b	Ma08_p03170.1		chr08	2369625	2371893	+	220	25064.3	8.67	37.18	100.18	-0.028	PM, Cyto, ER
			MaSYP131c	Ma08_p33240.1		chr08	43634874	43639988	-	238	27380.7	6.24	42.22	91.76	-0.173	PM, Cyto, ER
			MaSYP132	Ma02_p19160.1	At5g08080(SYP132)	chr02	25429331	25439489	-	306	34684.9	7.72	41.59	96.54	-0.48	PM
		SYP2	MaSYP2a	Ma01_p08960.1	At5g16830/At5g46860/At4g17730/At1g32270 (SYP21/22/23/24)	chr01	6419150	6426012	-	273	30323.5	5.82	42.33	104.69	-0.284	Vacu
			MaSYP2b	Ma04_p27390.1		chr04	28573940	28579317	+	219	24812	5.75	52.05	86.89	-0.627	Vacu
			MaSYP2c	Ma05_p03860.1		chr05	2877435	2883711	-	277	30168.3	5.37	39.47	99.03	-0.203	Vacu
			MaSYP2d	Ma07_p04940.1		chr07	3612153	3617388	-	273	30162.4	5.91	44.12	105.82	-0.233	Vacu
		SYP3	MaSYP3a	Ma06_p06390.1	At5g05760/At3g24350(SYP31/SYP32)	chr06	4635255	4638992	+	341	37735.7	8.9	43.16	82.11	-0.344	Golg
			MaSYP3b	Ma07_p08530.1		chr07	6348770	6355404	+	342	38109.2	9.09	45.21	79.62	-0.413	Golg
			MaSYP3c	Ma10_p28310.1		chr10	35232006	35236593	-	343	38323.2	8.9	53.47	81.05	-0.473	Golg
		SYP4	MaSYP4a	Ma04_p18940.1	At5g26980/At3g05710/At4g02195(SYP41/42/43)	chr04	21402224	21408166	+	335	37680.2	7.77	61.8	86.36	-0.392	PM
			MaSYP4b	Ma10_p07480.1		chr10	21863047	21867975	+	330	36971.1	6.28	58.59	90.33	-0.415	PM
		SYP81	MaSYP81	Ma11_p12610.1	At1g51740(SYP81)	chr11	16494016	16498852	-	314	35865.7	6.08	63.61	95.64	-0.385	ER, Nuc
	Qb	GOS1	MaGOS1a	Ma01_p17220.1	At1g15880(GOS11)	chr01	12592544	12593808	-	312	35200.4	6.11	34.28	93.27	-0.34	PM
			MaGOS1b	Ma07_p16400.1		chr07	13280238	13285536	+	219	24678.3	9.24	50.53	95.34	-0.294	Golg
			MaGOS1c	Ma10_p24010.1		chr10	32738175	32742109	+	224	25469.9	9.58	65.33	89.69	-0.481	Golg
		SEC20	MaSEC20a	Ma01_p04790.1	At3g24315(SEC20)	chr01	3278844	3286531	-	270	30189.5	9.35	61.33	96.15	-0.359	ER
			MaSEC20b	Ma11_p07610.1		chr11	6074151	6079001	-	325	36532.6	6.68	54.28	86.31	-0.462	PM
		MEMB	MaMEMB11	Ma06_p06060.1	At2g36900(MEMB11)	chr06	4451986	4456200	-	220	25071.2	9.13	38.07	89.5	-0.167	PM, Cyto, ER
			MaMEMB12	Ma04_p28050.1	At5g50440(MEMB12)	chr04	29207042	29210651	-	239	27091.9	9.27	59.83	91.05	-0.426	Golg
		USE1	MaUSE1a	Ma08_p00640.1	At1g54110/At3g55600(USE11/12)	chr08	626867	628535	-	85	9978.51	6.55	62.62	87.18	-0.236	Nuc
			MaUSE1b	Ma08_p08920.1		chr08	6338162	6348483	-	259	29066.2	5.87	60.55	90.85	-0.429	ER
		VTI1	MaVTI1a	Ma01_p05280.1	At5g39510/At1g26670/At3g29100/At5g39630 (VTI11/12/13/14)	chr01	3705491	3711916	+	144	16051.6	9.38	45.69	101.74	-0.206	Vacu
			MaVTI1b	Ma01_p05300.1		chr01	3719217	3720230	+	92	10258.9	6.16	45.8	104.89	0.217	Vacu
			MaVTI1c	Ma04_p08680.1		chr04	6185430	6189283	+	221	24985.9	9.16	52.8	100.63	-0.401	Vacu
			MaVTI1d	Ma06_p37620.1		chr06	36616437	36621141	+	221	25014.8	9.3	53.31	96.7	-0.489	Vacu
		NPSN1	MaNPSN11a	Ma02_p03500.1	At2g35190(NPSN11)	chr02	14939914	14947347	+	301	33877.9	5.86	42.61	95.91	-0.402	PM
			MaNPSN11b	Ma07_p17290.1		chr07	16903369	16911727	+	306	34385.5	7.73	40.95	95.92	-0.493	PM
			MaNPSN11c	Ma10_p08630.1		chr10	22954054	22961504	+	255	28817	5.75	48.79	92.16	-0.494	Golg, Nuc
			MaNPSN11d	Ma10_p08930.1		chr10	23164879	23167122	+	305	34576.9	5.98	31.87	86.89	-0.459	PM
			MaNPSN11e	Ma11_p06830.1		chr11	5459088	5466595	-	255	28998.3	6.56	45.89	94.82	-0.513	Golg, Nuc
			MaNPSN12	Ma09_p10640.1	At1g48240(NPSN12)	chr09	7219934	7223543	+	219	24667.6	8.95	39.01	92.56	-0.139	PM, Cyto, ER
			MaNPSN13a	Ma07_p24090.1	At3g17440(NPSN13)	chr07	31549756	31551518	+	169	19375.9	4.82	76.84	110.24	-0.371	Vacu
			MaNPSN13b	Ma10_p04540.1		chr10	15183402	15188410	-	221	25057.2	9.5	51.1	101.09	0.121	PM, Cyto, ER
			MaNPSN13c	Ma11_p08670.1		chr11	6898113	6903489	-	221	25006.2	9.5	52.66	99.77	0.102	PM, Cyto, ER
	Qc	SFT1	MaSFT1a	Ma10_p24890.1	At4g14600(SFT11)	chr10	33280842	33283821	-	120	13837.1	9.51	52.1	96.75	-0.208	ER
			MaSFT1b	Ma10_p25620.1		chr10	33673181	33676557	+	127	14394.7	9.93	48.28	98.35	-0.24	ER
			MaSFT12	Ma09_p31500.1	At1g29060(SFT12)	chr09	41191182	41195500	-	228	25653.9	9.15	29.68	94.47	-0.096	PM, Cyto, ER
		BET1	MaBET1a	Ma02_p06080.1	At3g58170/At4g14445(BET11/BET12)	chr02	17139113	17143346	-	122	13987.8	6.29	61.24	82.38	-0.493	ER
			MaBET1b	Ma05_p21960.1		chr05	33703015	33704833	-	108	12568.1	8.96	43.96	113.7	0.36	Golg, Nuc
			MaBET1c	Ma07_p16800.1		chr07	15558544	15561879	-	122	13923.7	5.47	53.02	76.72	-0.425	ER
			MaBET1d	Ma11_p15620.1		chr11	21284842	21288793	+	121	14115	6.07	63.97	90.25	-0.421	ER
		SYP5	MaSYP5a	Ma06_p36210.1	At1g16240/At1g79590(SYP51/52)	chr06	35738725	35744229	+	233	26228.4	7.72	40.21	109.23	-0.258	Vacu
			MaSYP5b	Ma09_p03220.1		chr09	2190278	2194940	-	233	26289.5	6.97	47.86	100.86	-0.28	Vacu
		SYP6	MaSYP6a	Ma06_p19430.1	At1g28490(SYP61/OSM1)	chr06	13311517	13315807	-	239	27169.7	5.8	44.22	83.22	-0.606	Vacu
			MaSYP6b	Ma10_p10580.1		chr10	24454274	24454710	+	52	6057.79	4.71	68.31	78.65	-0.571	Vacu
		SYP7	MaSYP7a	Ma05_p08950.1	At3g09740/At3g45280/At3g61450(SYP71/72/73)	chr05	6591536	6596353	-	265	30013	5.69	45.84	89.47	-0.529	Golg, Nuc
			MaSYP7b	Ma06_p23230.1		chr06	20985648	20991492	+	267	30258.4	5.5	40.06	91.01	-0.535	Cyto, Golg Nuc
			MaSYP7c	Ma09_p00140.1		chr09	136562	141155	+	311	35465.5	5.46	37.28	88.78	-0.413	Cyto, Golg Nuc
	Qbc	SNAP33	MaSNAP33a	Ma04_p29860.1	At5g07880/At5g61210(SNAP29/33)	chr04	30664743	30669927	-	301	33654.4	7.12	50.99	68.11	-0.955	Golg, Nuc
			MaSNAP33b	Ma05_p01570.1		chr05	958231	961391	-	276	30551.1	8.48	45.09	69.31	-0.893	Golg, Nuc
			MaSNAP33c	Ma06_p26370.1		chr06	28210341	28214475	+	263	29061.2	6.12	40.94	60.87	-0.99	Cyto, Golg, Nuc
			MaSNAP33d	Ma09_p25290.1	At1g13890(SNAP30)	chr09	36818577	36821265	-	280	31884.8	8.68	39.22	86.71	-0.497	PM
			MaSNAP33e	Ma08_p02910.1		chr08	2174214	2176026	+	311	34337.8	5.89	40.81	92.54	-0.322	PM
	R	TYN1	MaTYN11	Ma05_p15790.1	At5g05570(TYN11)	chr05	12198684	12233743	+	1048	115451	7.18	51.89	93.07	-0.197	Cyto
			MaTYN12	Ma05_p30600.1	At4g35560(TYN12)	chr05	40924708	40945003	+	1111	121494	5.24	39.11	94.62	-0.083	Nuc
		VAMP71	MaVAMP71a	Ma06_p37020.1	At4g32150/At2g25340/At5g11150/At5g22360 (VAMP711/712/713/714)	chr06	36216577	36222132	-	220	25095	9.44	35.57	99.27	-0.024	PM, Cyto, ER
			MaVAMP71b	Ma09_p08820.1		chr09	5866276	5872175	+	220	25020	9.27	35.66	102.77	0.004	PM, Cyto, ER
		VAMP72	MaVAMP72a	Ma08_p20110.1	At1g04750/At2g33120/ (VAMP721/722)	chr08	33944279	33947351	-	219	24681.7	8.81	32.12	93.47	-0.112	PM, Cyto, ER
			MaVAMP72b	Ma04_p28820.1	At2g33110/At1g04760/At4g15780/At3g54300(VAMP723/724/725//27)	chr04	29809066	29812678	-	219	24852.9	9.22	34.41	91.69	-0.194	PM, Cyto, ER
			MaVAMP72c	Ma09_p25870.1	At2g32670/At3g24890(VAMP26/28)	chr09	37244281	37247211	-	219	24663.6	8.83	32.48	92.1	-0.101	PM, Cyto, ER
		YKT6	MaYKT6a	Ma02_p02840.1	At5g58060/At5g58180(YKT61/62)	chr02	14251506	14260062	-	206	23034	6.96	38.19	77.67	-0.394	PM, Cyto, ER
			MaYKT6b	Ma11_p13390.1		chr11	17733674	17738051	+	205	23259.4	8.36	40.73	79.02	-0.433	PM, Cyto, ER
			MaYKT6c	Ma11_p17320.1		chr11	22658306	22662520	-	214	23854	8.42	56.62	77.99	-0.439	PM, Cyto, ER
		SEC22	MaSEC22a	Ma05_p23400.1	At1g11890(SEC221)	chr05	35436615	35447509	-	266	30063.7	6.78	44.66	93.08	-0.482	Nuc
			MaSEC22b	Ma09_p26290.1		chr09	37590072	37596432	+	218	25385.4	9.15	34.53	91.7	-0.351	ER
			MaSEC22c	Ma11_p19290.1		chr11	24203618	24211239	-	266	30117.7	6.48	47.56	90.9	-0.535	Nuc
			MaSEC22d	Ma04_p05470.1	At5g52270(SEC222)	chr04	4089289	4090774	-	225	25768.8	6.65	33.85	104.44	-0.005	Cyto, ER
