# Supplementary material for: Characterization of Banana SNARE Genes and Their Expression Analysis under Temperature Stress and Mutualistic and Pathogenic Fungal Colonization
Source: Plants (Basel). 2023 Apr 10;12(8):1599. doi: 10.3390/plants12081599 (PMC10142651; doi:10.3390/plants12081599)
Supplement: Supplementary file 1 [file plants-12-01599-s001.zip › Table S2.xlsx]

## Sheet: Sheet1
	Table S2: Cis-acting elements with unknown functions in promoters of banana SANREs
	Gene name	TATA-box	CAAT-box	DRE1	TC-rich repeats	MYB-like sequence	AAGAA-motif	dOCT	AT~TATA-box	CCGTCC motif	ABRE4	TATA	A-box	CCGTCC-box	ABRE3a	OCT	as-1	ABRE2	AT-rich sequence	CTAG-motif	AP-1	AT~ABRE	AC-I	AT1-motif	NON	AuxRE	ATC-motif	box S	AT-E:AGrich element	JERE	chs-CMA1a	LS7	RY-element	chs-CMA2a	chs-Unit 1 m1	CARE	L-box	Box III	Pc-CMA2a	NON-box	LAMP-element	Box II -like sequence	chs-CMA2b	E2Fb	AACA_motif	HD-Zip 3	Y-box	HD-Zip 1	AC-II
	MaBET1	18	37	1	1	1	1	1	2
	MaBET1a	46	37	1	2		1		1	1	2	3	1	1	2	1
	MaBET1b	23	36	1						1			1	1			1	1	1
	MaBET1c	47	37		1	1	3		13								1
	MaGOS1a	16	32	1			3													1
	MaGOS1b	13	23		1	1	1		1	1	1		1	1	1		1				1	1
	MaGOS1c	21	37			1	4				2				2							1	1
	MaKNOLLE	35	41			2	1	1	3								1							1
	MaMEMB11	44	36			1	1		2								2									1
	MaMEMB12	17	24		1	1	1				2				2		4								1
	MaNPSN11a	29	30				3		2		1				1		2
	MaNPSN11b	60	30	1	1	2		1	14	1		1	1	1			2				1
	MaNPSN11c	37	34				2			1			1	1			3										1	2
	MaNPSN11d	25	40			2	1				2				2														2
	MaNPSN11e	38	38				1		4		1	1			1		1					1				1		1
	MaNPSN12	17	28				4		1		1				1		2										1
	MaNPSN13a	8	28		1	1	1		1								3													1
	MaNPSN13b	45	40		1	1	1		3	1		1	1	1			2			1				1			1				1	1
	MaNPSN13c	27	19			2			2		2	1			2		1											1					1	1
	MaSEC20a	23	20						1								4				1														1
	MaSEC20b	97	28	2					6	1		1	1	1			4
	MaSEC22a	28	35			1	1	1	2		1				1		2															1				1
	MaSEC22b	27	37		1	1	3		1								2														1
	MaSEC22c	36	21	1		1	1		5	2			2	2																							1
	MaSEC22d	101	26			2	2		34								2							1						1
	MaSFT12	8	27			1				3			3	3			3						2
	MaSFT1a	34	40		1	2	1		2								1				1										1							1
	MaSFT1b	47	30				1		13	1			1	1			1									1			1	1
	MaSNAP3a	38	28	1	1	2		1	3	1			1	1			4											1
	MaSNAP3b	13	28			1	1			3			3	3			2						1		1														1
	MaSNAP3c	44	30			1	2		1			1					2						1											1
	MaSNAP3d	34	24	1	1		1		7	1	1		1	1	1		2																1							1	1
	MaSNAP3e	58	36	1		3	1		3	3		1	3	3						1											1
	MaSYP112	26	23					2	9	1	1		1	1	1		1	1																								1
	MaSYP121	51	32			1	3		5		1	1			1																										1
	MaSYP122	28	28		1		3				1				1					1														1
	MaSYP123a	12	32				2				1				1		1					1																			1
	MaSYP123b	36	47			1	3		2								1											1
	MaSYP124a	61	27		2	1	1		8		1				1		1																								1		1
	MaSYP124b	30	31		1		2	1	5	1			1	1			5												1
	MaSYP124c	31	39				1				1	1			1		1
	MaSYP124d	45	33			1	1		5		1				1		2												2															1
	MaSYP124e	42	29			3	4	1									1			1							1
	MaSYP124f	8	35			1	1			1	1		1	1	1		2			1							1	2																	1	1
	MaSYP125a	5	29			1	3			1			1	1			4
	MaSYP125b	93	37		1	1	2		20			3					3		1														1														1
	MaSYP125c	21	33	1			3																																	1					1
	MaSYP131a	25	45		1		1			1			1	1		1	2																															1
	MaSYP131b	18	41				2										1											1										1						1
	MaSYP131c	21	30		1		6		1	1			1	1														2			1
	MaSYP132	97	34				1		20								3		1					1																	1
	MaSYP2a	71	29		1		2		10	1	1	2	1	1	1		3		1															1
	MaSYP2b	55	45				1	1	3								1							2					1
	MaSYP2c	47	22		1	2	1		2																		1		2
	MaSYP2d	27	21		1		3		6	2			2	2			3
	MaSYP3a	43	45		1	2	1		8			2					3												1					1				1			1							1
	MaSYP3b	35	22			1		1	2	3		1	3	3			4												2									1								1
	MaSYP3c	93	55		2	1			5			1								1				1					1
	MaSYP4a	34	22		1	2	4			2			2	2
	MaSYP4b	7	12				1			2			2	2			5											2																					2
	MaSYP5a	14	43		1			2				1					4																								1
	MaSYP5b	19	45			3	2										2																							1
	MaSYP6a	17	26						2			1					5
	MaSYP6b	18	33			1	3													1																				1
	MaSYP7a	79	27				1		33	1	1		1	1	1		4				1								1
	MaSYP7b	72	19		1	1			22		1	1			1		2											1								1
	MaSYP7c	74	26				4		19	1			1	1			1
	MaSYP81	123	33			2	4		47			2					4
	MaTYN11	26	32				3					1					2			1																				1
	MaTYN12	42	15		1	1	1	1	3	1		1	1	1			2							1				1									1			1
	MaUSE1a	34	44	1			4		4			1																	1
	MaUSE1b	39	32		1		1		1		2	1			2		3			1			1					1								1
	MaVAMP71a	20	16	1		2			4	3	1	1	3	3	1		6						1							1											1
	MaVAMP71b	38	35				3		2	1	2	1	1	1	2		2												1																			1
	MaVAMP72a	17	21			1	1	1			2				2		7						1					1		1										1	1
	MaVAMP72b	85	23				2		7			1					1																	1
	MaVAMP72c	51	22			1	2		2	2		1	2	2			4												1
	MaVTI1a	39	26			2		1	4								2				2
	MaVTI1b	12	23	1		1	1			1	1		1	1	1		3											1
	MaVTI1c	21	30		1		4			1			1	1						1
	MaVTI1d	34	39				1		5	1	1		1	1	1		3					1						1
	MaYKT6a	88	20	1			1		6	2			2	2														1
	MaYKT6b	34	24							1	2	2	1	1	2		1		1
	MaYKT6c	45	27				1	2	4	1		1	1	1			1			1			1
[truncated: 7 more columns]
