# Supplementary material for: Characterization of Banana SNARE Genes and Their Expression Analysis under Temperature Stress and Mutualistic and Pathogenic Fungal Colonization
Source: Plants (Basel). 2023 Apr 10;12(8):1599. doi: 10.3390/plants12081599 (PMC10142651; doi:10.3390/plants12081599)
Supplement: Supplementary file 1 [file plants-12-01599-s001.zip › Table S3.xlsx]

## Sheet: Sheet1
	Table S3: The calculated Ka/Ks values for the segmental duplicated gene pairs in banana SNARE gene family
	Duplication type	Gene name	Gene ID	Gene name	Gene ID	Ka	Ks	Ka_Ks	Duplication date/Mya	EffectiveLen	AverageS-sites	AverageN-sites	cN	cS	pN	pS
	Segmental duplication	MaSYP2a	Ma01_t08960.1	MaSYP2d	Ma07_t04940.1	0.069905	0.497471	0.140521	55.2745	819	189.75	629.25	42	69	0.0667461	0.363636
		MaYKT6a	Ma02_t02840.1	MaYKT6b	Ma11_t13390.1	0.0460587	0.288625	0.159579	32.0695	612	141.917	470.083	21	34	0.0446729	0.239577
		MaSYP125a	Ma03_t33450.1	MaVTI1c	Ma04_t08680.1	0.404281	1.04054	0.38853	115.615	342	76.4167	265.583	83	43	0.31252	0.562704
		MaVAMP72b	Ma04_t28820.1	MaVAMP72a	Ma08_t20110.1	0.0435001	0.748237	0.0581369	83.1375	657	144.333	512.667	21.6667	68.3333	0.0422627	0.473441
		MaVAMP72b	Ma04_t28820.1	MaVAMP72c	Ma09_t25870.1	0.0474506	0.603607	0.0786118	67.0675	657	145.917	511.083	23.5	60.5	0.0459808	0.41462
		MaVAMP72b	Ma04_t28820.1	MaNPSN12	Ma09_t10640.1	0.0433079	0.718004	0.0603171	79.7782	657	146.083	510.917	21.5	67.5	0.0420812	0.462065
		MaSYP7a	Ma05_t08950.1	MaSYP7b	Ma06_t23230.1	0.0459306	0.564406	0.0813786	62.7118	795	177.75	617.25	27.5	70.5	0.0445525	0.396624
		MaSEC22a	Ma05_t23400.1	MaSEC22c	Ma11_t19290.1	0.0382041	0.396962	0.0962413	44.1069	798	167.083	630.917	23.5	51.5	0.0372474	0.308229
		MaSYP3a	Ma06_t06390.1	MaSYP3b	Ma07_t08530.1	0.0898313	0.536068	0.167574	59.5631	1023	232.583	790.417	66.9167	89.0833	0.08466	0.383017
		MaKNOLLE	Ma06_t31630.1	MaSEC22b	Ma09_t26290.1	0.00793265	0.337776	0.023485	37.5306	654	147.083	506.917	4	40	0.00789084	0.271955
		MaSYP7b	Ma06_t23230.1	MaSYP7c	Ma09_t00140.1	0.106874	0.454423	0.235187	50.4914	792	174.583	617.417	61.5	59.5	0.0996086	0.340811
		MaSYP5a	Ma06_t36210.1	MaSYP5b	Ma09_t03220.1	0.0573345	0.419913	0.136539	46.657	699	155.5	543.5	30	50	0.0551978	0.321543
		MaVAMP71a	Ma06_t37020.1	MaVAMP71b	Ma09_t08820.1	0.0444039	0.405133	0.109603	45.0148	660	161.333	498.667	21.5	50.5	0.043115	0.313017
		MaSYP3a	Ma06_t06390.1	MaSYP3c	Ma10_t28310.1	0.104537	0.538888	0.193987	59.8764	1020	231.75	788.25	76.9167	89.0833	0.097579	0.384394
		MaSYP123a	Ma06_t06430.1	MaSYP123b	Ma10_t28240.1	0.0744526	0.385077	0.193345	42.7863	921	220.25	700.75	49.6667	66.3333	0.0708764	0.301173
		MaSYP3b	Ma07_t08530.1	MaSYP3c	Ma10_t28310.1	0.0592485	0.418581	0.141546	46.509	1023	230.167	792.833	45.1667	73.8333	0.0569687	0.320782
		MaUSE1a	Ma08_t00640.1	MaUSE1b	Ma08_t08920.1	0.388187	0.931285	0.416829	103.476	234	52.5	181.5	55	28	0.30303	0.533333
		MaVAMP72a	Ma08_t20110.1	MaVAMP72c	Ma09_t25870.1	0.026793	0.498901	0.053704	55.4334	657	144.083	512.917	13.5	52.5	0.0263201	0.364372
		MaVAMP72a	Ma08_t20110.1	MaNPSN12	Ma09_t10640.1	0.0237761	0.427442	0.0556242	47.4936	657	144.25	512.75	12	47	0.0234032	0.325823
		MaNPSN12	Ma09_t10640.1	MaVAMP72c	Ma09_t25870.1	0.0248614	0.451892	0.0550162	50.2103	657	145.833	511.167	12.5	49.5	0.0244539	0.339429
		MaNPSN13b	Ma10_t04540.1	MaNPSN13c	Ma11_t08670.1	0.0242772	0.340769	0.0712425	37.8633	663	160.667	502.333	12	44	0.0238885	0.273859
		MaSYP4b	Ma10_t07480.1	MaSEC20b	Ma11_t07610.1	0.0499607	0.320293	0.155984	35.5882	975	230.167	744.833	36	60	0.048333	0.260681
		MaNPSN11c	Ma10_t08630.1	MaNPSN11e	Ma11_t06830.1	0.0591011	0.353478	0.167199	39.2753	765	166.75	598.25	34	47	0.0568324	0.281859
