# Supplementary material for: Characterization of Banana SNARE Genes and Their Expression Analysis under Temperature Stress and Mutualistic and Pathogenic Fungal Colonization
Source: Plants (Basel). 2023 Apr 10;12(8):1599. doi: 10.3390/plants12081599 (PMC10142651; doi:10.3390/plants12081599)
Supplement: Supplementary file 1 [file plants-12-01599-s001.zip › Table S4.xlsx]

## Sheet: Sheet1
	Table S4: Information of primers used in this study
	Target gene	Primer Name	Primer Sequence	Annealing temperature（℃）	Applications
	MaSYP121	MaSYP121-F	ATGAACAATCTCTTCTCGTCC	55	Gene cloning
		MaSYP121-R	TCACTTCTTGGTGAGAGAGAG
		MaSYP121-qF	ACCTGGACAGGTTCTTCGAG	60	qRT-PCR
		MaSYP121-qR	TTGATGAGCTTGGCCTTCTT
		MaSYP121-cF	ACGGGGGACTCTAGAGGATCCATGAACAATCTCTTCTCGTCC	67	Vector Cloning
		MaSYP121-cR	GCTCACCATCGCTGCACTAGTTCACTTCTTGGTGAGAGAGAG
	MaVAMP72a	MaVAMP72a-F	ATGGGACAACAGTCGCTGATC	57	Gene cloning
		MaVAMP72a-R	TTAGCATTTAAAGCCATGACACAC
		MaVAMP72a-qF	GTCACACTGCCCCTGCTTAT	60	qRT-PCR
		MaVAMP72a-qR	TTGTCAACCAGCAACTCCAAATGGGACAACAGTCGCTGATC
		MaVAMP72a-cF	ACGGGGGACTCTAGAGGATCCTTAGCATTTAAAGCCATGACACAC	67	Vector Cloning
		MaVAMP72a-cR	GCTCACCATCGCTGCA
	MaSNAP33a	MaSNAP33a-F	ATGAGCACTAGGAGGACTC	55	Gene cloning
		MaSNAP33a-R	TTACTTTCGAAGCAGTCGG
		MaSNAP33a-qF	TGCTGTGTACAAGGCTGAGG	60	qRT-PCR
		MaSNAP33a-qR	TGCAGCAGTTTGATGAGTCC
		MaSNAP33a-cF	ACGGGGGACTCTAGAGGATCCATGAGCACTAGGAGGACTC	67	Vector Cloning
		MaSNAP33a-cR	GCTCACCATCGCTGCATTACTTTCGAAGCAGTCGG
	MaSYP112	MaSYP112-qF	CGATCGACAAGATGCTCTCA	60	qRT-PCR
		MaSYP112-qR	TCCTCGATGTCGTTCAGTTG
	MaSYP131a	MaSYP131a-qF	CCACCCTGAGGAAATAAGCA	60	qRT-PCR
		MaSYP131a-qR	TTCTCCCCACGATCAAGAAC
	MaSYP6a	MaSYP6a-qF	TGTCAAAGGGGAGATTCAGG	60	qRT-PCR
		MaSYP6a-qR	GCTGGTCAGGAGCTCTTTTG
	MaKNOLLE	MaKNOLLE-qF	GAGAGGGTCAATGGGAGTCA	60	qRT-PCR
		MaKNOLLE-qR	CGAAACAGTATTCTCGTCGTT
	MaSYP5a	MaSYP5a-qF	GACGAGGGAGCTCAATGAAG	60	qRT-PCR
		MaSYP5a-qR	ATTGGTTGCAAACTCGGAAG
	MaBET1a	MaBET1a-qF	TGAAGAAGGTGGGATTCGAG	60	qRT-PCR
		MaBET1a-qR	CGGTCCAACATACGACTGTG
	MaNPSN11a	MaNPSN11a-qF	CAGGGACGTGGACAGGTACT	60	qRT-PCR
		MaNPSN11a-qR	TCAAGCATTTCACCTTGTGC
	CAC	CAC-qF	CTCCTATGTTGCTCGCTTATG	60	qRT-PCR
		CAC-qR	GGCTACTACTTCGGTTCTTTC
